# Supplementary material for: Forecasting the COVID-19 transmission in Italy based on the minimum spanning tree of dynamic region network
Source: PeerJ. 2021 Jun 29;9:e11603. doi: 10.7717/peerj.11603 (PMC8253113; doi:10.7717/peerj.11603)
Supplement: Supplemental Information 1 — The daily cases data of COVID-19 in Italy from February 24, 2020 to November 28, 2020 is in ‘Italy_covid19_data.csv’. The rows represent the historical time and the columns represent different regions. The data in the table represents the number of daily cases. The code is located in ‘myTools.py’, ‘calculate_Italy.py’ and ‘calculate_Northern_Italy.py’. ‘myTools.py’ contains the necessary calculation functions. With the environment for python and the corresponding package, this code could be run to get the results of calculations. ‘Italy_mst.json’ contains the weighted minimum spanning tree for each day, ‘Italy_daily_cases.xls’ contains the sum of daily confirmed cases in all regions of Italy for each day and ‘Italy_weight_sum.xls’ contains the daily MST-DNM indicator. For the calculation of northern Italy, the meaning is similar. The ‘data’ and code must be in the same directory. [file peerj-09-11603-s001.zip]

Archive with 6 entries (5 files):
- calculate_Italy.py
- calculate_Northern_Italy.py
- data/
- data/Italy_covid19_data.csv
- data/Northern_Italy_covid19_data.csv
- myTools.py
