# Supplementary material for: Forecasting the COVID-19 transmission in Italy based on the minimum spanning tree of dynamic region network
Source: PeerJ. 2021 Jun 29;9:e11603. doi: 10.7717/peerj.11603 (PMC8253113; doi:10.7717/peerj.11603)
Supplement: Supplemental Information 1 — The daily cases data of COVID-19 in Italy from February 24, 2020 to November 28, 2020 is in ‘Italy_covid19_data.csv’. The rows represent the historical time and the columns represent different regions. The data in the table represents the number of daily cases. The code is located in ‘myTools.py’, ‘calculate_Italy.py’ and ‘calculate_Northern_Italy.py’. ‘myTools.py’ contains the necessary calculation functions. With the environment for python and the corresponding package, this code could be run to get the results of calculations. ‘Italy_mst.json’ contains the weighted minimum spanning tree for each day, ‘Italy_daily_cases.xls’ contains the sum of daily confirmed cases in all regions of Italy for each day and ‘Italy_weight_sum.xls’ contains the daily MST-DNM indicator. For the calculation of northern Italy, the meaning is similar. The ‘data’ and code must be in the same directory. [file peerj-09-11603-s001.zip › calculate_Northern_Italy.py]

from myTools import *
import networkx as nx
import numpy as np
import csv
from scipy.stats import pearsonr
import json
import pandas as pd

# region network of northern Italy
netDict = {
    3: [18, 21],
    6: [9, 10, 11, 13, 17, 21],
    7: [21],
    9: [6,13,17],
    10: [6,13,18,21],
    11: [6,8,19],
    13: [6,9,10,20],
    17: [6,9,11],
    18: [3,10,21],
    20: [13],
    21: [3,6,7,10,18]
}

def normalization(data):
    _range = np.max(data) - np.min(data)
    return (data - np.min(data)) / _range

d = []
with open("data/Italy_covid19_data.csv", 'r', encoding='utf8') as cf:
    reader = csv.reader(cf)
    count = 0
    for i in reader:
        count += 1
        if count == 1:
            continue
        i = i[1:]
        temp_l = [int(item) for item in i]
        d.append(temp_l)
dArr = np.array(d)


dArr = dArr[:, :]
edgeL = []
for key in netDict:
    for i in range(0, len(netDict[key])):
        if [key, netDict[key][i]] in edgeL or [netDict[key][i], key] in edgeL:
            continue
        else:
            edgeL.append([key, netDict[key][i]])
edgeL = [edge if edge[1] > edge[0] else [edge[1], edge[0]] for edge in edgeL]
edgeL.sort(key=lambda x: (x[0], x[1]))

mstList = []
graphL = []

# Calculate the weight of edges in the network
for week in range(2, dArr.shape[1]):
    week1 = dArr[:, :week + 1]
    week2 = dArr[:, :week]
    deltaL = []
    graphL_t = []
    for edge in edgeL:
        pcc1 = abs(np.nan_to_num(pearsonr(week1[edge[0] - 1], week1[edge[1] - 1])[0]))
        pcc2 = abs(np.nan_to_num(pearsonr(week2[edge[0] - 1], week2[edge[1] - 1])[0]))
        edge = [item - 1 for item in edge]
        sd1 = np.std(week1[edge])
        sd2 = np.std(week2[edge])
        delta = abs(pcc1 - pcc2) * abs(sd1 - sd2)
        deltaL.append(delta)
        graphL_t.append([edge[0] + 1, edge[1] + 1, delta])
    G = nx.from_numpy_array(list2arr(graphL_t))
    mst = nx.minimum_spanning_tree(G).edges(data=True)
    tree_temp = []
    for mst_i in mst:
        tree_temp.append([mst_i[0] + 1, mst_i[1] + 1, mst_i[2]['weight']])
    mstList.append(tree_temp)
    graphL.append(deltaL)
jsonStr = {"0":mstList}  # The minimum spanning tree and weight are saved

# Write the file in JSON format
with open("Northern_Italy_mst.json", "w") as fp:
    fp.write(json.dumps(jsonStr,indent=4))

graphArr = np.array(graphL)
graphArr = graphArr[5:, :]
mstList = mstList[5:]
dArr = dArr[:, 7:]
mstL = lenT(mstList)
mstL = (mstL - np.min(mstL)) / (np.max(mstL) - np.min(mstL))
# sum
notrh_dArr = np.delete(dArr,[0,1,3,4,7,11,13,14,15,18],axis=0)
y1 = mstL
y2 = np.sum(notrh_dArr, 0)
# save
data_df1 = pd.DataFrame(y1) # The sum of the weights of the minimum spanning tree
data_df2 = pd.DataFrame(y2) # Sum of daily confirmed cases in northern regions of Italy
writer = pd.ExcelWriter('Northern_Italy_daily_cases.xls')
data_df2.to_excel(writer,'page_1',float_format='%.5f') # float_format
writer2 = pd.ExcelWriter('Northern_Italy_weight_sum.xls')
data_df1.to_excel(writer2,'page_1',float_format='%.5f') # float_format
writer.save()
writer2.save()
