# Supplementary material for: Forecasting the COVID-19 transmission in Italy based on the minimum spanning tree of dynamic region network
Source: PeerJ. 2021 Jun 29;9:e11603. doi: 10.7717/peerj.11603 (PMC8253113; doi:10.7717/peerj.11603)
Supplement: Supplemental Information 1 — The daily cases data of COVID-19 in Italy from February 24, 2020 to November 28, 2020 is in ‘Italy_covid19_data.csv’. The rows represent the historical time and the columns represent different regions. The data in the table represents the number of daily cases. The code is located in ‘myTools.py’, ‘calculate_Italy.py’ and ‘calculate_Northern_Italy.py’. ‘myTools.py’ contains the necessary calculation functions. With the environment for python and the corresponding package, this code could be run to get the results of calculations. ‘Italy_mst.json’ contains the weighted minimum spanning tree for each day, ‘Italy_daily_cases.xls’ contains the sum of daily confirmed cases in all regions of Italy for each day and ‘Italy_weight_sum.xls’ contains the daily MST-DNM indicator. For the calculation of northern Italy, the meaning is similar. The ‘data’ and code must be in the same directory. [file peerj-09-11603-s001.zip › data/Northern_Italy_covid19_data.csv]

regione/date	2020/2/24	2020/2/25	2020/2/26	2020/2/27	2020/2/28	2020/2/29	2020/3/1	2020/3/2	2020/3/3	2020/3/4	2020/3/5	2020/3/6	2020/3/7	2020/3/8	2020/3/9	2020/3/10	2020/3/11	2020/3/12	2020/3/13	2020/3/14	2020/3/15	2020/3/16	2020/3/17	2020/3/18	2020/3/19	2020/3/20	2020/3/21	2020/3/22	2020/3/23	2020/3/24	2020/3/25	2020/3/26	2020/3/27	2020/3/28	2020/3/29	2020/3/30	2020/3/31	2020/4/1	2020/4/2	2020/4/3	2020/4/4	2020/4/5	2020/4/6	2020/4/7	2020/4/8	2020/4/9	2020/4/10	2020/4/11	2020/4/12
P.A. Bolzano	0	1	0	0	0	0	0	0	0	0	0	3	5	0	0	29	37	29	21	48	31	37	50	85	60	112	73	57	46	57	77	48	97	106	105	111	46	47	61	80	33	52	78	89	24	68	52	2	141
Emilia-Romagna	18	8	21	50	48	72	68	50	85	124	154	172	140	170	206	147	206	208	316	381	449	429	409	594	689	754	737	850	980	719	800	762	772	795	736	412	543	713	546	599	608	549	467	269	409	443	451	507	463
Friuli Venezia Giulia	0	0	0	0	0	0	6	3	4	5	3	10	11	15	36	23	10	41	90	44	46	39	8	68	137	57	134	84	56	62	147	84	94	119	44	21	92	92	114	80	107	62	55	50	65	81	50	44	38
Liguria	0	1	10	8	0	23	-17	-3	2	2	2	4	19	27	31	32	53	80	71	118	96	108	111	109	172	162	215	229	259	192	189	262	129	126	254	141	199	244	122	183	238	246	100	208	149	114	171	185	118
Lombardia	166	68	18	145	128	84	369	270	266	300	431	361	808	769	1280	322	1489	1445	1095	1865	1587	1377	1571	1493	2171	2380	3251	1691	1555	1942	1643	2543	2409	2117	1592	1154	1047	1565	1292	1455	1598	1337	1079	791	1089	1388	1246	1544	1460
Marche	0	0	1	2	3	5	14	10	26	23	40	35	48	65	51	71	85	113	133	174	234	109	129	197	169	244	172	268	148	167	198	180	82	177	185	126	141	137	136	132	111	123	150	96	149	96	129	127	92
Piemonte	3	0	0	-1	9	0	38	2	5	26	26	35	64	153	-10	103	48	79	260	33	238	405	381	444	591	529	291	668	441	654	509	510	558	579	535	506	589	494	558	543	813	653	562	419	540	639	490	996	652
Toscana	0	2	0	0	6	3	2	0	6	19	23	18	34	53	42	56	56	44	106	160	151	85	187	277	152	311	219	265	184	238	273	254	224	367	305	290	196	259	406	226	172	176	154	172	206	173	175	231	277
P.A. Trento	0	0	0	0	0	0	0	0	4	1	2	3	4	9	10	19	25	30	56	43	172	0	7	70	68	119	140	172	69	87	112	75	94	114	89	88	64	124	133	106	111	65	63	128	126	106	108	154	83
Valle d'Aosta	0	0	0	0	0	0	0	0	0	0	2	5	1	1	6	2	3	7	1	14	15	48	31	29	50	49	49	51	29	7	1	7	44	59	73	0	44	3	37	51	29	34	23	30	15	18	11	23	19
Veneto	32	10	28	40	40	40	72	10	34	53	47	81	55	127	74	112	167	361	211	342	235	301	231	510	270	547	586	505	383	443	494	493	562	433	428	366	431	470	486	353	360	402	362	337	485	523	488	347	309
	219	90	78	244	234	227	552	342	432	553	730	727	1189	1389	1726	916	2179	2437	2360	3222	3254	2938	3115	3876	4529	5264	5867	4840	4150	4568	4443	5218	5065	4992	4346	3215	3392	4148	3891	3808	4180	3699	3093	2589	3257	3649	3371	4160	3652
[truncated: 231 more columns]
