# Supplementary material for: Forecasting the COVID-19 transmission in Italy based on the minimum spanning tree of dynamic region network
Source: PeerJ. 2021 Jun 29;9:e11603. doi: 10.7717/peerj.11603 (PMC8253113; doi:10.7717/peerj.11603)
Supplement: Supplemental Information 1 — The daily cases data of COVID-19 in Italy from February 24, 2020 to November 28, 2020 is in ‘Italy_covid19_data.csv’. The rows represent the historical time and the columns represent different regions. The data in the table represents the number of daily cases. The code is located in ‘myTools.py’, ‘calculate_Italy.py’ and ‘calculate_Northern_Italy.py’. ‘myTools.py’ contains the necessary calculation functions. With the environment for python and the corresponding package, this code could be run to get the results of calculations. ‘Italy_mst.json’ contains the weighted minimum spanning tree for each day, ‘Italy_daily_cases.xls’ contains the sum of daily confirmed cases in all regions of Italy for each day and ‘Italy_weight_sum.xls’ contains the daily MST-DNM indicator. For the calculation of northern Italy, the meaning is similar. The ‘data’ and code must be in the same directory. [file peerj-09-11603-s001.zip › myTools.py]

import networkx as nx
import numpy as np
import matplotlib.pyplot as plt
import csv

def calSd(pList, weeks):    # Calculate the average of the standard deviation
    pList = [i - 1 for i in pList]
    sd = np.std(weeks[pList], axis=1)
    res = []
    for i in range(1,len(sd)):
        res.append((sd[0] + sd[i]) / 2)
    return res

def calSd2(pList, weeks):   # Calculate the standard deviation
    pList = [i - 1 for i in pList]
    res=[]
    for i in range(1,len(pList)):
        res.append(np.std(weeks[[pList[0],pList[i]]]))
    return res

def calP(pList, weeks):  # Calculate Pearson correlation coefficient
    pList = [i - 1 for i in pList]
    t = np.around(np.delete(np.corrcoef(weeks[pList])[0], 0),decimals=8)
    t = [abs(i) if not np.isnan(i) else 0 for i in t]
    return np.array(t)

def lenT(tree):     # Calculate the sum of the weights of the minimum spanning tree
    resL=[]
    for item in tree:
        t=0
        for item_i in item:
            t+=item_i[2]
        resL.append(t)
    return resL

def sumPcc(graph):
    res=[]
    for item in graph:
        res.append(np.sum(item)/2)
    return res

def my_mst(graph): # Get the minimum spanning tree
    G=nx.from_numpy_array(graph)
    mst=nx.minimum_spanning_tree(G).edges(data=True)
    res=[]
    for mst_i in mst:
        res.append([mst_i[0]+1, mst_i[1]+1, mst_i[2]['weight']])
    res.sort(key=lambda x: (x[0], x[1]))
    return res

def list2arr(graph):
    resArr=np.zeros((23,23))
    for edge in graph:
        resArr[edge[0]-1,edge[1]-1]=edge[2]
    return resArr
